# Supplementary material for: Salidroside Improves Antibiotic-Induced Gut Microbiota Disturbance and Low Levels of Short-Chain Fatty Acids in Mice
Source: Foods. 2022 Oct 3;11(19):3073. doi: 10.3390/foods11193073 (PMC9564336; doi:10.3390/foods11193073)
Supplement: Supplementary file 1 [file foods-11-03073-s001.zip]

Archive with 1 entries (1 files):
- foods-1906732-supplementary.pdf
